# Supplementary material for: Mitochondrial VDAC1 Silencing in Urethane-Induced Lung Cancer Inhibits Tumor Growth and Alters Cancer Oncogenic Properties
Source: Cancers (Basel). 2024 Aug 26;16(17):2970. doi: 10.3390/cancers16172970 (PMC11393979; doi:10.3390/cancers16172970)
Supplement: Supplementary file 1 [file cancers-16-02970-s001.zip]

Archive with 1 entries (1 files):
- cancers-3101111-supplementary-File S1.pdf
